# Supplementary material for: Analysis of risk factors for hypothyroidism in initially euthyroid patients with positive thyroid autoantibodies: a multicenter retrospective cohort study
Source: Front Endocrinol (Lausanne). 2026 May 18;17:1827517. doi: 10.3389/fendo.2026.1827517 (PMC13223041; doi:10.3389/fendo.2026.1827517)
Supplement: Supplementary Table 1 — Age group distribution of excluded and included patients. Note: Data are presented as n (%). Percentages represent column proportions. This table outlines the age distribution across all excluded and included patient subsets to evaluate potential selection or survival bias during the study enrollment process. [file Table1.xlsx]

## Sheet: Sheet1
Method	Sample Size (n)	Optimal Cutoff (IU/mL)	Max Log-rank Statistic	Hazard Ratio (95% CI)	P-value
Complete Case (Exclusion)	398	187	3.61	2.31 (1.45-3.68)	<0.001
Median Imputation	669	156	3.35	2.04 (1.34-3.11)	<0.001
Random Forest Imputation	669	185.1	5.4	2.57 (1.80-3.67)	<0.001
k-NN Imputation	669	187.9	3.43	1.75 (1.26-2.42)	<0.001
Note: Hazard Ratio (HR) and 95% Confidence Intervals (CI) were derived from univariate Cox proportional hazards regression models.
