# Supplementary material for: Analysis of risk factors for hypothyroidism in initially euthyroid patients with positive thyroid autoantibodies: a multicenter retrospective cohort study
Source: Front Endocrinol (Lausanne). 2026 May 18;17:1827517. doi: 10.3389/fendo.2026.1827517 (PMC13223041; doi:10.3389/fendo.2026.1827517)
Supplement: Supplementary Table 2 — Sensitivity analysis of optimal TPOAb cut-off values across different missing data handling methods. Note: Hazard Ratio (HR) and 95% Confidence Intervals (CI) were derived from univariate Cox proportional hazards regression models. [file Table2.xlsx]

## Sheet: Sheet1
Age group	Excluded: baseline hypothyroidism	Excluded: Other thyroid or severe systemic diseases	Excluded: follow-up <2 years	Final analytic sample
	(n = 1026)	(n = 302)	(n = 2,529)	(n = 669)
≤18 years	126 (12.3%)	27 (8.9%)	139 (5.5%)	55 (8.2%)
18–45 years	541 (52.7%)	171 (56.6%)	1766 (69.8%)	490 (73.2%)
≥45 years	359 (35.0%)	104 (34.4%)	624 (24.7%)	124 (18.5%)
Total	1026 (100.0%)	302 (100.0%)	2529 (100.0%)	669 (100.0%)
Note: Data are presented as n (%). Percentages represent column proportions. This table outlines the age distribution across all excluded and included patient subsets to evaluate potential selection or survival bias during the study enrollment process.
